# Supplementary material for: Differential DNA accessibility to polymerase enables 30-minute phenotypic β-lactam antibiotic susceptibility testing of carbapenem-resistant Enterobacteriaceae
Source: PLoS Biol. 2020 Mar 19;18(3):e3000652. doi: 10.1371/journal.pbio.3000652 (PMC7081982; doi:10.1371/journal.pbio.3000652)
Supplement: S1 Table — Isolates were obtained from the UCLA CML and the CDC’s Enterobacteriaceae Carbapenem Breakpoint panel. The MIC of each isolate (based on broth microdilution performed by UCLA CML) are provided. (XLSX) [file pbio.3000652.s001.xlsx]

## Sheet: Sheet1
Internal Isolate #	Organism	Source	Code or AR Bank #	Sequence Accession #	CRO MIC (ug/mL)	ETP MIC (ug/mL)	MEM MIC (ug/mL)
1	E. coli	UCLA CML	15-04A-01		≤ 1	≥ 0.5	≤ 0.25
2	E. coli	UCLA CML	15-04A-02		≤ 1		≤ 0.25
3	E. coli	UCLA CML	15-04A-03		≤ 1		≤ 0.25
4	E. coli	UCLA CML	15-04A-04		≤ 1		≤ 0.25
38	E. coli	UCLA CML	15-31A-001		> 32	> 4	2
39	E. coli	UCLA CML	15-31A-002		> 32	2	≤ 0.25
40	E. coli	UCLA CML	15-31A-003		≥ 64	2	≤ 0.25
41	E. coli	UCLA CML	15-31A-014		> 32	2	0.5
44	E. coli	CDC AR Isolate Bank	0001	SAMN04014842	> 32	8	4
45	E. coli	CDC AR Isolate Bank	0006	SAMN04014847	> 32	> 8	8
53	E. coli	UCLA CML	14-36-62		> 32	> 2	4
54	E. coli	UCLA CML	15-01-34		> 32	> 2	2
1	K. pneumoniae	UCLA CML	15-31A-153		≤ 1	≤ 0.5	≤ 0.25
2	K. pneumoniae	UCLA CML	15-31A-154		≤ 1	≤ 0.5	≤ 0.25
3	K. pneumoniae	UCLA CML	15-31A-155		≤ 1	≤ 0.5	≤ 0.25
4	K. pneumoniae	UCLA CML	15-31A-004		≥ 64	≤ 0.5	≤ 0.25
7	K. pneumoniae	CDC AR Isolate Bank	0004	SAMN04014845	> 32	> 8	> 8
8	K. pneumoniae	CDC AR Isolate Bank	0005	SAMN04014846	> 32	> 8	> 8
11	K. pneumoniae	UCLA CML	15-01-033		> 32	2	4
12	K. pneumoniae	UCLA CML	15-01-061		> 32	> 2	2
1	E. aerogenes	CDC AR Isolate Bank	0007	SAMN04014848	> 32	2	1
2	E. aerogenes	CDC AR Isolate Bank	0009	SAMN04014850	> 32	> 8	2
3	E. aerogenes	CDC AR Isolate Bank	0018	SAMN04014859	≤ 1	≤ 0.12	≤ 0.12
129	E. aerogenes	UCLA CML	19-07-363		≤ 1	≤ 0.5	≤ 0.25
130	E. aerogenes	UCLA CML	19-07-A		≤ 0.5	≤ 0.25	≤ 0.25
1	E. cloacae	CDC AR Isolate Bank	0002	SAMN04014843	> 32	> 8	> 8
2	E. cloacae	CDC AR Isolate Bank	0008	SAMN04014849	32	> 8	2
131	E. cloacae	UCLA CML	19-07-B		> 64	> 4	16
132	E. cloacae	UCLA CML	19-07-C		> 64	> 4	16
