# Supplementary material for: Differential DNA accessibility to polymerase enables 30-minute phenotypic β-lactam antibiotic susceptibility testing of carbapenem-resistant Enterobacteriaceae
Source: PLoS Biol. 2020 Mar 19;18(3):e3000652. doi: 10.1371/journal.pbio.3000652 (PMC7081982; doi:10.1371/journal.pbio.3000652)
Supplement: S3 Table — Cqs and TTPs are provided. (XLSX) [file pbio.3000652.s003.xlsx]

## Sheet: Ec
ABX	Isolate	S/R/I	Cqs (LT lysed)			StDev (min)	Cqs (LT Treated)			StDev (min)	Cqs (CT Control)			StDev (min)	Cqs (CT Treated)			StDev (min)	TTPs (LT Lysed)			StDev (min)	TTPs (LT Treated)			StDev (min)	TTPs (CT Control)			StDev (min)	TTPs (CT Treated)			StDev (min)	TTPD (CT)	TTPD (LT)	Notes
			1	2	3		1	2	3		1	2	3		1	2	3		1	2	3		1	2	3		1	2	3		1	2	3
AMP	1	S									29.4105	29.1693	28.3134	0.576551	22.2353	22.0005	21.8195	0.208494									4.90176	4.86155	4.7189	0.0960919	3.70589	3.66676	3.63658	0.034749	1.15766
AMP	2	S									34.906	35.4695	35.3786	0.302551	27.3844	28.4381	27.7912	0.531377									5.81766	5.91159	5.89643	0.0504251	4.56407	4.73968	4.63187	0.0885629	1.23002
AMP	2	S									27.4199	27.2339	26.8371	0.29767	22.5201	22.3798	21.8528	0.351834									4.56999	4.53898	4.47286	0.0496116	3.75334	3.72997	3.64213	0.058639	0.818791
AMP	4	S									37.3912	37.7522	37.7734	0.214809	26.0869	27.8423	27.3389	0.903916									6.23186	6.29204	6.29556	0.0358015	4.34782	4.64038	4.55649	0.150653	1.75826
AMP	39	R									36.8059	36.8341	38.1294	0.756088	34.4413	38.4108	38.5527	2.33385									6.13432	6.13901	6.35489	0.126015	5.74021	6.4018	6.42545	0.388975	0.0202551
AMP	40	R									35.2854	39.1234	37.5454	1.92907	37.5196	36.5161	41.6362	2.71321									5.8809	6.52057	6.25756	0.321512	6.25326	6.08602	6.93937	0.452202	-0.206536
AMP	40	R									27.2293	29.3479	28.0725	1.06661	28.6976	28.4689	28.4966	0.124827									4.53822	4.89131	4.67875	0.177768	4.78294	4.74481	4.74944	0.0208045	-0.0563027
CRO	2	S	16.766	16.4373	16.4586	0.183924	16.4904	16.3851	15.603	0.484829	34.906	35.4695	35.3786	0.302551	28.1366	28.7663	29.8042	0.842088	2.79433	2.73955	2.7431	0.030654	2.7484	2.73085	2.6005	0.0808048	5.81766	5.91159	5.89643	0.0504251	4.68943	4.79439	4.96736	0.140348	1.05817	-2.12381
CRO	4	S	16.6499	16.2969	16.4503	0.177022	16.207	16.4869	16.4776	0.158999	37.3912	37.7522	37.7734	0.214809	28.2704	28.7162	29.6597	0.709359	2.77498	2.71614	2.74172	0.0295037	2.70116	2.74782	2.74626	0.0264999	6.23186	6.29204	6.29556	0.0358015	4.71173	4.78604	4.94328	0.118227	1.45947	-2.08194
CRO	1	S	16.8259	16.6649	17.2105	0.280308	16.6678	16.9695	16.9495	0.168696	29.7068	32.2972	31.4187	1.31731	28.261	28.6421	29.3561	0.555922	2.80431	2.77749	2.86841	0.046718	2.77797	2.82826	2.82491	0.0281161	4.95114	5.38286	5.23644	0.219551	4.71017	4.77368	4.89269	0.0926537	0.397969	-1.9818
CRO	3	S	16.6694	16.7635	16.8768	0.103869	16.4774	16.9307	16.6111	0.232891	32.9392	34.8866	34.1408	0.982549	28.8359	30.9015	28.548	1.28376	2.77823	2.79391	2.81281	0.0173114	2.74624	2.82178	2.76851	0.0388152	5.48987	5.81443	5.69013	0.163758	4.80598	5.15025	4.758	0.213961	0.760066	-2.1259
CRO	1	S	15.0211	15.1922	15.1615	0.0912192	15.3537	15.64	15.4082	0.15201	31.2459	32.4306	34.7206	1.76639	24.2389	24.7342	24.5601	0.251278	2.50352	2.53203	2.52692	0.0152032	2.55895	2.60666	2.56803	0.0253351	5.20765	5.4051	5.78676	0.294399	4.03981	4.12237	4.09335	0.0418796	1.38133	-1.5073
CRO	2	S	16.2665	16.0707	16.3808	0.156812	16.3489	16.3029	16.2968	0.0285015	31.671	29.5633	30.7511	1.0567	25.6525	25.4074	25.1794	0.236631	2.71109	2.67846	2.73014	0.0261353	2.72482	2.71715	2.71613	0.00475025	5.27851	4.92722	5.12518	0.176117	4.27542	4.23456	4.19656	0.0394385	0.874785	-1.51615
CRO	4	S	16.3336	16.248	16.3229	0.0466833	16.128	16.3246	16.0851	0.127695	32.1987	33.6934	36.9305	2.41875	26.9998	27.5682	26.4756	0.546463	2.72227	2.70799	2.72049	0.00778056	2.688	2.72077	2.68085	0.0212825	5.36646	5.61557	6.15508	0.403125	4.49996	4.5947	4.4126	0.0910772	1.20995	-1.80588
CRO	39	R	16.1857	16.793	16.5802	0.308169	16.7191	16.8296	17.1533	0.225672	36.8059	36.8341	38.1294	0.756088	36.4126	37.2216	35.7305	0.746451	2.69761	2.79883	2.76337	0.0513615	2.78652	2.80494	2.85889	0.037612	6.13432	6.13901	6.35489	0.126015	6.06876	6.2036	5.95508	0.124409	0.133591	-3.25904
CRO	40	R	17.5027	17.4361	17.4211	0.0434305	17.5705	17.469	17.6064	0.0712144	35.2854	39.1234	37.5454	1.92907	37.8744	38.5875	40.0215	1.09354	2.91712	2.90602	2.90352	0.00723841	2.92841	2.91151	2.93439	0.0118691	5.8809	6.52057	6.25756	0.321512	6.3124	6.43125	6.67025	0.182256	-0.25162	-3.54653
CRO	44	R	16.4652	16.4931	16.8814	0.232695	16.3413	16.8763	16.8555	0.303044	38.0725	36.9299	36.5534	0.791063	35.2661	36.8715	41.3643	3.16094	2.7442	2.74884	2.81357	0.0387825	2.72355	2.81271	2.80925	0.0505074	6.34541	6.15498	6.09224	0.131844	5.87769	6.14526	6.89404	0.526823	-0.108119	-3.52382
CRO	45	R	17.0693	16.7857	17.2656	0.241277	17.3309	17.0341	17.0133	0.177648	38.0294	38.7854	39.0168	0.516419	40.4879	40.5356	39.9971	0.298085	2.84489	2.79761	2.8776	0.0402128	2.88848	2.83902	2.83554	0.029608	6.33824	6.46424	6.50281	0.0860699	6.74799	6.75593	6.66619	0.0496808	-0.288275	-3.86902
CRO	39	R	15.5676	15.3649	15.7462	0.190802	15.7349	15.3989	15.7812	0.208653	34.1421	34.4516	36.0762	1.03889	34.0537	34.896	35.3892	0.675322	2.5946	2.56081	2.62437	0.0318003	2.62248	2.56648	2.6302	0.0347755	5.69034	5.74193	6.01269	0.173149	5.67562	5.816	5.89821	0.112554	0.0183804	-3.19022
CRO	53	R	15.497	15.4565	15.596	0.0717699	15.442	15.3579	15.8654	0.271955	33.1132	32.4798	33.612	0.567425	32.7778	33.2809	34.2157	0.72964	2.58284	2.57608	2.59934	0.0119616	2.57367	2.55966	2.64423	0.0453258	5.51887	5.41331	5.60201	0.0945709	5.46297	5.54682	5.70261	0.121607	-0.0594034	-2.97828
CRO	54	R	15.3725	15.3962	15.2317	0.0889295	15.7424	15.6021	15.326	0.211825	32.9782	31.3797	30.6191	1.20412	31.7594	30.8814	32.0746	0.618327	2.56208	2.56603	2.53861	0.0148216	2.62373	2.60036	2.55434	0.0353042	5.49637	5.22995	5.10318	0.200687	5.29324	5.1469	5.34576	0.103054	0.0145291	-2.66916
CRO	38	R	16.8012	16.5253	16.2892	0.256245	16.3459	16.58	16.5348	0.12416	30.4129	30.2514	30.7782	0.269891	31.3817	34.2014	31.9003	1.50084	2.8002	2.75421	2.71487	0.0427075	2.72432	2.76334	2.75579	0.0206934	5.06881	5.04191	5.1297	0.0449819	5.23029	5.70024	5.31671	0.25014	-0.335605	-2.66793
CRO	41	R	16.6712	16.9688	16.8885	0.15395	16.7395	16.4317	16.5889	0.15392	33.1369	30.6854	30.0443	1.63223	28.4027	34.3499	28.2772	3.47042	2.77854	2.82814	2.81475	0.0256583	2.78992	2.73862	2.76482	0.0256533	5.52281	5.11423	5.00738	0.272038	4.73378	5.72499	4.71287	0.578404	0.157592	-2.29276
ETP	2	S	14.1739	14.5215	14.302	0.175758	14.2356	14.1958	14.3167	0.0615724	27.0034	29.2635	26.8085	1.36458	21.7603	21.9517	20.9842	0.512318	2.36232	2.42024	2.38367	0.029293	2.3726	2.36597	2.38611	0.0102621	4.50057	4.87724	4.46808	0.22743	3.62671	3.65861	3.49737	0.0853863	1.02107	-1.21934
ETP	4	S	14.1975	14.4417	14.3335	0.122398	14.1789	14.2513	14.2858	0.0545223	28.4865	30.635	28.5273	1.22882	20.8922	21.5408	20.8225	0.396109	2.36624	2.40695	2.38891	0.0203996	2.36316	2.37522	2.38096	0.00908704	4.74774	5.10583	4.75455	0.204804	3.48204	3.59013	3.47042	0.0660182	1.35518	-1.14108
ETP	2	S	16.766	16.4373	16.4586	0.183924	16.6674	16.5548	16.9506	0.20395	34.906	35.4695	35.3786	0.302551	25.6526	27.0239	26.4859	0.690915	2.79433	2.73955	2.7431	0.030654	2.77789	2.75914	2.82511	0.0339916	5.81766	5.91159	5.89643	0.0504251	4.27544	4.50398	4.41431	0.115153	1.47732	-1.61053
ETP	4	S	16.6499	16.2969	16.4503	0.177022	16.4199	16.5024	16.474	0.0418962	37.3912	37.7522	37.7734	0.214809	25.2835	25.6526	25.7407	0.242582	2.77498	2.71614	2.74172	0.0295037	2.73666	2.7504	2.74567	0.0069827	6.23186	6.29204	6.29556	0.0358015	4.21392	4.27544	4.29012	0.0404304	2.01333	-1.51558
ETP	1	S	16.8259	16.6649	17.2105	0.280308	16.9328	16.7789	17.119	0.170311	29.7068	32.2972	31.4187	1.31731	26.1802	27.2543	28.7745	1.30357	2.80431	2.77749	2.86841	0.046718	2.82214	2.79648	2.85316	0.0283851	4.95114	5.38286	5.23644	0.219551	4.36336	4.54239	4.79576	0.217261	0.622979	-1.74324
ETP	3	S	16.6694	16.7635	16.8768	0.103869	16.7617	16.6638	16.7427	0.0519391	32.9392	34.8866	34.1408	0.982549	27.2049	28.056	26.8572	0.616764	2.77823	2.79391	2.81281	0.0173114	2.79362	2.7773	2.79044	0.00865651	5.48987	5.81443	5.69013	0.163758	4.53415	4.676	4.4762	0.102794	1.1027	-1.77499
ETP	1	S	15.0211	15.1922	15.1615	0.0912192	15.2049	15.2232	15.3136	0.0582413	31.2459	32.4306	34.7206	1.76639	23.6058	23.2647	23.768	0.256916	2.50352	2.53203	2.52692	0.0152032	2.53414	2.5372	2.55227	0.00970689	5.20765	5.4051	5.78676	0.294399	3.9343	3.87745	3.96134	0.0428193	1.54214	-1.38315
ETP	41	R	14.3155	14.4368	14.2973	0.0758627	14.2547	13.6293	14.5278	0.460614	31.9344	30.3519	33.7709	1.71111	31.5115	31.6729	27.5131	2.35645	2.38591	2.40614	2.38289	0.0126438	2.37579	2.27155	2.4213	0.076769	5.32239	5.05865	5.62849	0.285185	5.25191	5.27881	4.58551	0.392742	0.297764	-2.68253
ETP	39	R	16.1857	16.793	16.5802	0.308169	16.9285	16.9474	16.8246	0.0660969	36.8059	36.8341	38.1294	0.756088	32.2764	33.3861	33.3879	0.641167	2.69761	2.79883	2.76337	0.0513615	2.82141	2.82456	2.8041	0.0110161	6.13432	6.13901	6.35489	0.126015	5.3794	5.56434	5.56464	0.106861	0.706611	-2.6861
ETP	40	R	17.5027	17.4361	17.4211	0.0434305	17.7136	17.4692	17.3373	0.1909	35.2854	39.1234	37.5454	1.92907	33.9429	42.1891	42.5993	4.88365	2.91712	2.90602	2.90352	0.00723841	2.95226	2.91153	2.88955	0.0318166	5.8809	6.52057	6.25756	0.321512	5.65715	7.03151	7.09988	0.813942	-0.376502	-3.6784
ETP	38	R	14.3962	15.1317	15.1927	0.443307	14.9441	14.9894	14.7499	0.127221	31.2142	30.4401	31.3972	0.508065	32.4126	30.0769	32.5271	1.38276	2.39937	2.52195	2.53212	0.0738844	2.49068	2.49823	2.45832	0.0212036	5.20236	5.07335	5.23287	0.0846774	5.40209	5.01281	5.42118	0.23046	-0.109169	-2.79628
ETP	44	R	16.4652	16.4931	16.8814	0.232695	16.7573	16.5521	16.9904	0.219302	38.0725	36.9299	36.5534	0.791063	37.1165	37.2732	37.1559	0.0815323	2.7442	2.74884	2.81357	0.0387825	2.79288	2.75868	2.83173	0.0365503	6.34541	6.15498	6.09224	0.131844	6.18608	6.2122	6.19265	0.0135887	0.000567088	-3.40255
ETP	45	R	17.0693	16.7857	17.2656	0.241277	17.2187	16.976	17.3116	0.173291	38.0294	38.7854	39.0168	0.516419	36.8594	41.6803	36.8226	2.79407	2.84489	2.79761	2.8776	0.0402128	2.86978	2.82933	2.88527	0.0288818	6.33824	6.46424	6.50281	0.0860699	6.14323	6.94672	6.1371	0.465679	0.0260773	-3.54756
ETP	39	R	15.5676	15.3649	15.7462	0.190802	15.2307	15.3635	15.7078	0.24625	34.1421	34.4516	36.0762	1.03889	31.2982	33.6629	32.711	1.18978	2.5946	2.56081	2.62437	0.0318003	2.53845	2.56058	2.61797	0.0410416	5.69034	5.74193	6.01269	0.173149	5.21637	5.61048	5.45184	0.198296	0.388759	-2.8539
ETP	53	R	15.497	15.4565	15.596	0.0717699	15.4728	15.176	15.5882	0.212681	33.1132	32.4798	33.612	0.567425	32.8756	33.2308	32.7465	0.250782	2.58284	2.57608	2.59934	0.0119616	2.57879	2.52933	2.59804	0.0354468	5.51887	5.41331	5.60201	0.0945709	5.47927	5.53847	5.45776	0.041797	0.019562	-2.92311
ETP	54	R	15.3725	15.3962	15.2317	0.0889295	15.3624	15.4586	15.3993	0.0485686	32.9782	31.3797	30.6191	1.20412	32.885	31.2716	32.5543	0.852207	2.56208	2.56603	2.53861	0.0148216	2.56039	2.57644	2.56655	0.00809477	5.49637	5.22995	5.10318	0.200687	5.48083	5.21194	5.42572	0.142034	-0.0963312	-2.80503
MEM	1	S	16.8259	16.6649	17.2105	0.280308	17.2049	17.3156	17.3058	0.0612759	29.7068	32.2972	31.4187	1.31731	30.1173	25.8286	26.5986	2.28648	2.80431	2.77749	2.86841	0.046718	2.86749	2.88593	2.88431	0.0102126	4.95114	5.38286	5.23644	0.219551	5.01955	4.30476	4.43309	0.38108	0.604347	-1.70656
MEM	3	S	16.6694	16.7635	16.8768	0.103869	16.9446	17.1849	17.2408	0.157375	32.9392	34.8866	34.1408	0.982549	25.2145	26.826	27.1732	1.04514	2.77823	2.79391	2.81281	0.0173114	2.82409	2.86415	2.87346	0.0262292	5.48987	5.81443	5.69013	0.163758	4.20242	4.471	4.52887	0.17419	1.26404	-1.54686
MEM	1	S	15.0211	15.1922	15.1615	0.0912192	15.3505	15.2943	15.5735	0.14764	31.2459	32.4306	34.7206	1.76639	21.9033	21.0551	22.4513	0.70348	2.50352	2.53203	2.52692	0.0152032	2.55842	2.54905	2.59558	0.0246066	5.20765	5.4051	5.78676	0.294399	3.65056	3.50918	3.74189	0.117247	1.83263	-1.06619
MEM	39	S	15.5676	15.3649	15.7462	0.190802	15.3441	15.6577	15.5465	0.158978	34.1421	34.4516	36.0762	1.03889	22.2928	21.8697	22.6592	0.395112	2.5946	2.56081	2.62437	0.0318003	2.55735	2.60961	2.59109	0.0264964	5.69034	5.74193	6.01269	0.173149	3.71547	3.64494	3.77653	0.0658519	2.10267	-1.1263
MEM	2	S	16.1224	16.1967	16.0325	0.0822516	15.7386	15.7515	15.7997	0.0322088	30.9791	33.3774	29.6966	1.86841	23.2555	22.5413	22.8041	0.361252	2.68706	2.69945	2.67208	0.0137086	2.6231	2.62524	2.63328	0.00536813	5.16319	5.56291	4.94943	0.311402	3.87592	3.75688	3.80068	0.0602087	1.41401	-1.18395
MEM	4	S	15.9441	16.1243	15.9426	0.104471	15.8345	15.7212	16.0208	0.151307	32.8628	36.4789	34.3498	1.81756	22.7143	22.8585	22.7356	0.0778028	2.65734	2.68738	2.6571	0.0174119	2.63908	2.6202	2.67014	0.0252178	5.47713	6.07982	5.72496	0.302926	3.78572	3.80974	3.78927	0.0129671	1.96573	-1.15177
MEM	40	S	16.4905	16.491	16.6003	0.0632407	16.33	16.359	16.4187	0.045228	35.9353	31.4352	33.5329	2.25178	23.559	23.5945	23.2877	0.167817	2.74842	2.7485	2.76672	0.0105401	2.72166	2.72649	2.73644	0.007538	5.98922	5.2392	5.58882	0.375296	3.9265	3.93242	3.88129	0.0279696	1.69234	-1.18521
MEM	41	S	16.7489	16.6169	16.9553	0.17059	16.5861	16.4963	16.467	0.0620502	30.0115	31.4921	27.7499	1.88463	25.1803	24.5145	24.4507	0.404091	2.79148	2.76948	2.82589	0.0284317	2.76435	2.74938	2.74451	0.0103417	5.00191	5.24868	4.62498	0.314104	4.19671	4.08574	4.07511	0.0673485	0.839337	-1.36645
MEM	44	R	16.4652	16.4931	16.8814	0.232695	16.6792	16.9548	17.0902	0.20945	38.0725	36.9299	36.5534	0.791063	33.474	34.6149	32.7228	0.952751	2.7442	2.74884	2.81357	0.0387825	2.77987	2.8258	2.84837	0.0349083	6.34541	6.15498	6.09224	0.131844	5.579	5.76915	5.45379	0.158792	0.596893	-2.78264
MEM	45	R	17.0693	16.7857	17.2656	0.241277	17.5949	17.2344	17.2385	0.206967	38.0294	38.7854	39.0168	0.516419	38.2614	39.6817	38.4419	0.773194	2.84489	2.79761	2.8776	0.0402128	2.93248	2.87239	2.87309	0.0344945	6.33824	6.46424	6.50281	0.0860699	6.37689	6.61361	6.40698	0.128866	-0.0307357	-3.57317
MEM	53	R	15.497	15.4565	15.596	0.0717699	15.6674	15.2052	16.0525	0.4242	33.1132	32.4798	33.612	0.567425	28.7455	30.6747	31.1538	1.27486	2.58284	2.57608	2.59934	0.0119616	2.61123	2.5342	2.67541	0.0707	5.51887	5.41331	5.60201	0.0945709	4.79091	5.11245	5.1923	0.212477	0.479509	-2.42494
ETP	4	S									31.96	35.4	36.01	2.18358	24.22	25.32	25.57	0.718215									5.32667	5.9	6.00167	0.36393	4.03667	4.22	4.26167	0.119703	1.57		contrived sample
ETP	4	S									38.58	40.89	41.47	1.52887	32.48	33.74	35.58	1.55902									6.43	6.815	6.91167	0.254811	5.41333	5.62333	5.93	0.259836	1.06333		contrived sample
ETP	40	R									30.88	33.02	35.75	2.44095	28.42	30.43	31.21	1.43948									5.14667	5.50333	5.95833	0.406825	4.73667	5.07167	5.20167	0.239913	0.532778		contrived sample
ETP	40	R									40.99	41.65	42.45	0.731118	39.16	39.32	44.06	2.78398									6.83167	6.94167	7.075	0.121853	6.52667	6.55333	7.34333	0.463996	0.141667		contrived sample

## Sheet: Kp
ABX	Isolate	S/R/I	Cqs (LT lysed)			StDev (min)	Cqs (LT Treated)			StDev (min)	Cqs (CT Control)			StDev (min)	Cqs (CT Treated)			StDev (min)	TTPs (LT Lysed)			StDev (min)	TTPs (LT Treated)			StDev (min)	TTPs (CT Control)			StDev (min)	TTPs (CT Treated)			StDev (min)	TTPD (CT)	TTPD (LT)	Notes
			1	2	3		1	2	3		1	2	3		1	2	3		1	2	3		1	2	3		1	2	3		1	2	3
CRO	1	S	16.0382	16.1567	15.6205	0.281665	14.9653	16.2025	16.1909	0.710975	31.1039	32.3871	32.7578	0.867858	26.4639	26.3393	26.741	0.205591	2.67303	2.69278	2.60342	0.0469441	2.49422	2.70042	2.69848	0.118496	5.18399	5.39785	5.45963	0.144643	4.41065	4.38989	4.45683	0.0342652	0.928033	-1.78808
CRO	2	S	15.9567	16.3276	16.2774	0.201242	15.9584	16.2991	16.3751	0.221913	32.8335	33.0434	32.8955	0.107813	25.6944	25.9262	25.6273	0.156835	2.65944	2.72127	2.7129	0.0335403	2.65974	2.71652	2.72919	0.0369855	5.47225	5.50723	5.48259	0.0179688	4.28241	4.32104	4.27122	0.0261392	1.1958	-1.58974
CRO	3	S	16.5278	16.2318	16.8613	0.314926	15.8108	16.1931	16.305	0.259152	34.572	33.6972	35.3754	0.839373	26.5474	27.0549	27.1008	0.307091	2.75464	2.70531	2.81022	0.0524876	2.63513	2.69885	2.71751	0.043192	5.76199	5.6162	5.89591	0.139896	4.42457	4.50915	4.5168	0.0511819	1.27453	-1.79968
CRO	7	R	16.3308	16.3198	16.4093	0.0488061	16.5378	16.5826	16.5791	0.0249442	32.1148	33.9682	33.1408	0.928467	32.9053	32.5924	33.6367	0.53599	2.7218	2.71997	2.73489	0.00813435	2.7563	2.76377	2.76318	0.00415737	5.35247	5.66137	5.52347	0.154745	5.48421	5.43206	5.60612	0.0893316	0.00496822	-2.74638
CRO	8	R	16.2864	16.2958	16.3851	0.0544778	15.897	16.382	16.3537	0.272201	32.2339	31.7606	32.2166	0.268404	34.0039	33.3735	32.7845	0.609814	2.7144	2.71597	2.73085	0.00907963	2.6495	2.73033	2.72561	0.0453669	5.37231	5.29343	5.36944	0.0447341	5.66732	5.56225	5.46408	0.101636	-0.219488	-2.86273
CRO	4	R	16.4101	16.3451	16.4576	0.0564834	16.4228	16.5803	16.7567	0.167069	35.4298	37.0847	32.0359	2.57384	35.0893	35.4187	32.827	1.41088	2.73501	2.72418	2.74293	0.0094139	2.73713	2.76338	2.79279	0.0278449	5.90497	6.18078	5.33931	0.428973	5.84822	5.90311	5.47116	0.235146	0.0675211	-2.9764
CRO	11	R	16.3081	16.8665	17.0764	0.397134	16.821	17.127	16.8443	0.170315	31.5372	31.7605	31.3848	0.18896	32.0877	31.1214	31.5985	0.483145	2.71801	2.81108	2.84607	0.066189	2.80351	2.8545	2.80739	0.0283858	5.2562	5.29342	5.2308	0.0314933	5.34795	5.18691	5.26642	0.0805242	-0.00695406	-2.44529
CRO	12	R	17.2733	17.1981	17.1027	0.0855325	17.5692	17.7646	17.5245	0.127693	34.0676	32.0282	29.8358	2.11637	30.603	32.3651	31.3765	0.883253	2.87889	2.86635	2.85045	0.0142554	2.92821	2.96077	2.92076	0.0212821	5.67794	5.33803	4.97263	0.352729	5.1005	5.39419	5.22942	0.147209	0.0881613	-2.30479
ETP	1	S	16.0382	16.1567	15.6205	0.281665	15.9362	16.1193	16.6606	0.376685	31.1039	32.3871	32.7578	0.867858	22.4912	23.6336	23.5657	0.640891	2.67303	2.69278	2.60342	0.0469441	2.65603	2.68655	2.77677	0.0627809	5.18399	5.39785	5.45963	0.144643	3.74853	3.93894	3.92762	0.106815	1.47546	-1.16525
ETP	2	S	15.9567	16.3276	16.2774	0.201242	16.2411	16.2763	16.6932	0.251499	32.8335	33.0434	32.8955	0.107813	22.3725	23.2321	23.2164	0.491767	2.65944	2.72127	2.7129	0.0335403	2.70685	2.71271	2.7822	0.0419164	5.47225	5.50723	5.48259	0.0179688	3.72876	3.87201	3.86939	0.0819611	1.66397	-1.08947
ETP	3	S	16.5278	16.2318	16.8613	0.314926	16.0859	16.2226	16.8157	0.387963	34.572	33.6972	35.3754	0.839373	23.6967	24.521	23.4077	0.577691	2.75464	2.70531	2.81022	0.0524876	2.68099	2.70377	2.80262	0.0646606	5.76199	5.6162	5.89591	0.139896	3.94944	4.08683	3.90129	0.0962819	1.77885	-1.25006
ETP	4	S	16.4101	16.3451	16.4576	0.0564834	16.5386	16.5067	16.7416	0.12742	35.4298	37.0847	32.0359	2.57384	23.0452	23.7378	23.5709	0.361442	2.73501	2.72418	2.74293	0.0094139	2.75644	2.75111	2.79027	0.0212367	5.90497	6.18078	5.33931	0.428973	3.84087	3.95629	3.92848	0.0602403	1.89981	-1.14261
ETP	7	R	16.3308	16.3198	16.4093	0.0488061	16.5532	16.6323	16.5118	0.0612416	32.1148	33.9682	33.1408	0.928467	31.5676	32.0735	34.0322	1.30169	2.7218	2.71997	2.73489	0.00813435	2.75886	2.77205	2.75196	0.0102069	5.35247	5.66137	5.52347	0.154745	5.26126	5.34559	5.67203	0.216949	0.0861415	-2.66534
ETP	8	R	16.2864	16.2958	16.3851	0.0544778	16.2326	16.3093	16.3972	0.0823667	32.2339	31.7606	32.2166	0.268404	31.4169	31.9754	32.3647	0.476407	2.7144	2.71597	2.73085	0.00907963	2.70544	2.71822	2.73287	0.0137278	5.37231	5.29343	5.36944	0.0447341	5.23615	5.32924	5.39411	0.0794012	0.0252301	-2.60099
ETP	11	R	16.3081	16.8665	17.0764	0.397134	17.3416	16.7885	16.9039	0.291798	31.5372	31.7605	31.3848	0.18896	26.7903	27.4344	30.2266	1.82661	2.71801	2.81108	2.84607	0.066189	2.89027	2.79808	2.81731	0.0486331	5.2562	5.29342	5.2308	0.0314933	4.46505	4.5724	5.03776	0.304434	0.568401	-1.85652
ETP	12	R	17.2733	17.1981	17.1027	0.0855325	17.5416	17.2461	17.336	0.151496	34.0676	32.0282	29.8358	2.11637	31.4465	32.3885	28.3303	2.12394	2.87889	2.86635	2.85045	0.0142554	2.9236	2.87435	2.88933	0.0252494	5.67794	5.33803	4.97263	0.352729	5.24109	5.39809	4.72172	0.353989	0.209235	-2.22454
MEM	1	S	16.0382	16.1567	15.6205	0.281665	16.0593	15.9489	16.2806	0.168878	31.1039	32.3871	32.7578	0.867858	22.6691	24.209	23.4194	0.770015	2.67303	2.69278	2.60342	0.0469441	2.67655	2.65815	2.71343	0.0281463	5.18399	5.39785	5.45963	0.144643	3.77818	4.03483	3.90323	0.128336	1.44174	-1.2227
MEM	2	S	15.9567	16.3276	16.2774	0.201242	16.2827	16.2611	16.6351	0.209971	32.8335	33.0434	32.8955	0.107813	22.6385	23.1448	23.4419	0.406227	2.65944	2.72127	2.7129	0.0335403	2.71379	2.71018	2.77252	0.0349952	5.47225	5.50723	5.48259	0.0179688	3.77308	3.85747	3.90698	0.0677044	1.64151	-1.11368
MEM	3	S	16.5278	16.2318	16.8613	0.314926	16.5303	16.8953	16.7116	0.182497	34.572	33.6972	35.3754	0.839373	25.529	27.5009	24.0759	1.71904	2.75464	2.70531	2.81022	0.0524876	2.75505	2.81588	2.78527	0.0304162	5.76199	5.6162	5.89591	0.139896	4.25483	4.58348	4.01265	0.286507	1.47438	-1.49825
MEM	4	S	16.4101	16.3451	16.4576	0.0564834	16.9853	16.4518	16.472	0.302327	35.4298	37.0847	32.0359	2.57384	24.2746	24.2631	23.7708	0.287602	2.73501	2.72418	2.74293	0.0094139	2.83088	2.74197	2.74533	0.0503878	5.90497	6.18078	5.33931	0.428973	4.04577	4.04385	3.9618	0.0479336	1.79121	-1.24441
MEM	7	R	16.3308	16.3198	16.4093	0.0488061	16.6042	16.6275	17.1029	0.281445	32.1148	33.9682	33.1408	0.928467	32.0502	32.7474	34.2862	1.14409	2.7218	2.71997	2.73489	0.00813435	2.76737	2.77125	2.85049	0.0469075	5.35247	5.66137	5.52347	0.154745	5.3417	5.4579	5.71436	0.190681	0.00778064	-2.70828
MEM	8	R	16.2864	16.2958	16.3851	0.0544778	16.435	16.5769	16.9546	0.268581	32.2339	31.7606	32.2166	0.268404	31.2471	32.9514	32.6123	0.902176	2.7144	2.71597	2.73085	0.00907963	2.73916	2.76282	2.82577	0.0447635	5.37231	5.29343	5.36944	0.0447341	5.20785	5.4919	5.43539	0.150363	-0.0333205	-2.60246
MEM	11	R	16.3081	16.8665	17.0764	0.397134	16.9377	16.4437	17.1904	0.379765	31.5372	31.7605	31.3848	0.18896	28.436	27.2481	30.4912	1.64076	2.71801	2.81108	2.84607	0.066189	2.82295	2.74062	2.86507	0.0632941	5.2562	5.29342	5.2308	0.0314933	4.73933	4.54135	5.08187	0.273461	0.472622	-1.97797
ETP	2	S									32.62	33.28	33.78	0.581836	22.78	23.42	23.6	0.430968									5.43667	5.54667	5.63	0.0969727	3.79667	3.90333	3.93333	0.071828	1.66		contrived sample
ETP	8	R									31.24	32.45	32.8	0.818556	31.6	31.6	32.15	0.317543									5.20667	5.40833	5.46667	0.136426	5.26667	5.26667	5.35833	0.0529238	0.0633333		contrived sample
ETP	2	S									37.33	37.58	38.2	0.447921	28.18	29.2	30.23	1.025									6.22167	6.26333	6.36667	0.0746535	4.69667	4.86667	5.03833	0.170834	1.41667		contrived sample
ETP	8	R									35.39	35.83	36.01	0.318957	35.63	35.75	36.9	0.701166									5.89833	5.97167	6.00167	0.0531594	5.93833	5.95833	6.15	0.116861	-0.0583333		contrived sample

## Sheet: Eba
ABX	Isolate	S/R/I	Cqs (LT lysed)			StDev (min)	Cqs (LT Treated)			StDev (min)	Cqs (CT Control)			StDev (min)	Cqs (CT Treated)			StDev (min)	TTPs (LT Lysed)			StDev (min)	TTPs (LT Treated)			StDev (min)	TTPs (CT Control)			StDev (min)	TTPs (CT Treated)			StDev (min)	TTPD (CT)	TTPD (LT)	Notes
			1	2	3		1	2	3		1	2	3		1	2	3		1	2	3		1	2	3		1	2	3		1	2	3
CRO	3	S	16.1202	15.8806	16.2768	0.199531	15.8441	16.2503	16.1347	0.209322	31.8326	33.3094	33.3105	0.852941	25.2467	27.3979	27.1125	1.16836	2.6867	2.64677	2.7128	0.0332552	2.64068	2.70839	2.68911	0.034887	5.30544	5.55156	5.55175	0.142157	4.20779	4.56632	4.51874	0.194726	1.03863	-1.75156
CRO	3	S	14.9941	15.108	15.1283	0.0723399	14.8562	14.7428	14.7197	0.073082	26.5859	26.7535	28.3757	0.988513	23.3679	21.91	23.5277	0.891407	2.49901	2.518	2.52138	0.0120566	2.47604	2.45713	2.45329	0.0121803	4.43098	4.45891	4.72928	0.164752	3.89466	3.65167	3.92128	0.148568	0.717189	-1.36038
CRO	1	R	17.2035	16.7084	16.5538	0.33936	16.9712	17.0298	16.6163	0.223767	33.0583	36.5083	31.4501	2.5844	34.5642	32.7613	36.2148	1.72729	2.86725	2.78474	2.75897	0.0565601	2.82853	2.8383	2.76938	0.0372946	5.50972	6.08472	5.24168	0.430733	5.7607	5.46022	6.03579	0.287882	-0.140195	-2.94017
CRO	1	R	15.7119	15.6307	15.6274	0.0478515	15.404	15.3361	15.53	0.0984001	31.5269	31.53	27.3154	2.43241	29.7698	28.881	29.0707	0.468122	2.61864	2.60511	2.60457	0.00797525	2.56733	2.55602	2.58834	0.0164	5.25449	5.255	4.55257	0.405402	4.96164	4.81349	4.84512	0.0780203	0.147267	-2.30286
CRO	2	R	15.2318	15.1387	15.2117	0.0490184	15.2019	15.2047	15.2622	0.0340657	26.6023	25.6831	25.2824	0.676692	24.6459	24.4239	24.5838	0.114519	2.53863	2.52311	2.53529	0.00816973	2.53365	2.53411	2.54371	0.00567761	4.43371	4.28052	4.21373	0.112782	4.10764	4.07065	4.0973	0.0190864	0.217456	-1.55471
ETP	3	S	16.1202	15.8806	16.2768	0.199531	16.1741	16.177	15.9876	0.108542	31.8326	33.3094	33.3105	0.852941	22.3235	23.0544	22.7448	0.366855	2.6867	2.64677	2.7128	0.0332552	2.69569	2.69617	2.6646	0.0180904	5.30544	5.55156	5.55175	0.142157	3.72059	3.8424	3.79079	0.0611425	1.68499	-1.09911
ETP	3	S	14.9941	15.108	15.1283	0.0723399	14.9608	14.4452	14.3622	0.324312	26.5859	26.7535	28.3757	0.988513	19.6267	19.3324	19.6173	0.167234	2.49901	2.518	2.52138	0.0120566	2.49347	2.40754	2.3937	0.054052	4.43098	4.45891	4.72928	0.164752	3.27111	3.22207	3.26954	0.0278723	1.28548	-0.822674
ETP	1	R	17.2035	16.7084	16.5538	0.33936	16.408	16.4756	16.6832	0.143431	33.0583	36.5083	31.4501	2.5844	27.7476	28.294	28.6256	0.443371	2.86725	2.78474	2.75897	0.0565601	2.73466	2.74593	2.78053	0.0239051	5.50972	6.08472	5.24168	0.430733	4.6246	4.71566	4.77094	0.0738952	0.908309	-1.95002
ETP	1	R	15.7119	15.6307	15.6274	0.0478515	15.6221	15.3687	15.2551	0.187917	31.5269	31.53	27.3154	2.43241	24.8447	24.4859	25.5604	0.547059	2.61864	2.60511	2.60457	0.00797525	2.60369	2.56144	2.54251	0.0313196	5.25449	5.255	4.55257	0.405402	4.14078	4.08098	4.26007	0.0911765	0.860076	-1.59139
ETP	2	R	15.2318	15.1387	15.2117	0.0490184	15.5486	15.349	15.1798	0.184636	26.6023	25.6831	25.2824	0.676692	25.4702	25.3688	25.8672	0.263365	2.53863	2.52311	2.53529	0.00816973	2.59144	2.55817	2.52996	0.0307726	4.43371	4.28052	4.21373	0.112782	4.24504	4.22814	4.3112	0.0438942	0.0478604	-1.7016
MEM	1	S	17.2035	16.7084	16.5538	0.33936	16.821	16.3286	17.1509	0.413815	33.0583	36.5083	31.4501	2.5844	26.0412	25.986	25.5993	0.240804	2.86725	2.78474	2.75897	0.0565601	2.8035	2.72144	2.85849	0.0689692	5.50972	6.08472	5.24168	0.430733	4.34021	4.331	4.26655	0.040134	1.29945	-1.51811
MEM	3	S	16.1202	15.8806	16.2768	0.199531	16.1051	15.9164	16.0289	0.0948887	31.8326	33.3094	33.3105	0.852941	22.3726	22.3022	22.7756	0.25548	2.6867	2.64677	2.7128	0.0332552	2.68418	2.65274	2.67148	0.0158148	5.30544	5.55156	5.55175	0.142157	3.72876	3.71703	3.79594	0.04258	1.72234	-1.07778
MEM	1	S	15.7119	15.6307	15.6274	0.0478515	15.3581	15.2425	15.1691	0.0952596	31.5269	31.53	27.3154	2.43241	22.3216	22.5041	22.2682	0.123689	2.61864	2.60511	2.60457	0.00797525	2.55968	2.54042	2.52819	0.0158766	5.25449	5.255	4.55257	0.405402	3.72027	3.75068	3.71136	0.0206148	1.29325	-1.18467
MEM	3	S	14.9941	15.108	15.1283	0.0723399	14.8904	14.7211	15.0653	0.172127	26.5859	26.7535	28.3757	0.988513	19.8106	20.2841	19.7862	0.280689	2.49901	2.518	2.52138	0.0120566	2.48173	2.45351	2.51089	0.0286878	4.43098	4.45891	4.72928	0.164752	3.30176	3.38068	3.29769	0.0467815	1.21301	-0.84467
CRO	129	S	13.8611	13.777	13.8075	0.0426087	13.2752	13.5895	13.9438	0.334505	26.3231	25.5145	26.2827	0.455638	20.3613	20.3849	19.5117	0.497434	2.31019	2.29616	2.30124	0.00710144	2.21253	2.26492	2.32397	0.0557509	4.38718	4.25241	4.38045	0.0759397	3.39355	3.39748	3.25196	0.0829057	0.99235	-1.08052
CRO	130	S	14.037	14.1889	14.6753	0.333453	13.8775	13.7273	13.8642	0.0831602	26.1687	26.3034	25.6978	0.317977	22.0055	21.3311	20.3863	0.813351	2.33951	2.36481	2.44589	0.0555754	2.31292	2.28788	2.31069	0.01386	4.36145	4.3839	4.28297	0.0529962	3.66758	3.55518	3.39772	0.135558	0.802613	-1.23633
ETP	129	S	13.8611	13.777	13.8075	0.0426087	13.4811	13.3271	13.5515	0.114756	26.3231	25.5145	26.2827	0.455638	19.0652	18.3802	18.3745	0.397114	2.31019	2.29616	2.30124	0.00710144	2.24686	2.22119	2.25859	0.019126	4.38718	4.25241	4.38045	0.0759397	3.17753	3.06337	3.06242	0.0661856	1.23891	-0.858892
ETP	130	S	14.037	14.1889	14.6753	0.333453	14.0139	14.067	14.1146	0.0503612	26.1687	26.3034	25.6978	0.317977	19.2947	19.3576	19.3896	0.0483129	2.33951	2.36481	2.44589	0.0555754	2.33566	2.34451	2.35244	0.00839354	4.36145	4.3839	4.28297	0.0529962	3.21578	3.22626	3.23161	0.00805216	1.11822	-0.880351
MEM	129	S	13.8611	13.777	13.8075	0.0426087	13.723	13.7892	14.174	0.243567	26.3231	25.5145	26.2827	0.455638	19.2413	18.3993	19.1686	0.466522	2.31019	2.29616	2.30124	0.00710144	2.28716	2.29821	2.36234	0.0405945	4.38718	4.25241	4.38045	0.0759397	3.20688	3.06656	3.19476	0.0777536	1.18395	-0.840164
MEM	130	S	14.037	14.1889	14.6753	0.333453	13.8695	13.705	13.9504	0.125053	26.1687	26.3034	25.6978	0.317977	19.2636	19.1862	18.798	0.249453	2.33951	2.36481	2.44589	0.0555754	2.31158	2.28417	2.32507	0.0208422	4.36145	4.3839	4.28297	0.0529962	3.2106	3.19769	3.13301	0.0415755	1.16234	-0.873495

## Sheet: Ebc
ABX	Isolate	S/R/I	Cqs (LT lysed)			StDev (min)	Cqs (LT Treated)			StDev (min)	Cqs (CT Control)			StDev (min)	Cqs (CT Treated)			StDev (min)	TTPs (LT Lysed)			StDev (min)	TTPs (LT Treated)			StDev (min)	TTPs (CT Control)			StDev (min)	TTPs (CT Treated)			StDev (min)	TTPD (CT)	TTPD (LT)	Notes
			1	2	3		1	2	3		1	2	3		1	2	3		1	2	3		1	2	3		1	2	3		1	2	3
CRO	1	R	17.1032	16.9801	17.3906	0.210665	17.2281	17.3951	17.3458	0.0858304	32.6012	33.5886	33.1884	0.49669	30.4453	34.342	35.1284	2.50781	2.85054	2.83001	2.89843	0.0351108	2.87134	2.89919	2.89096	0.0143051	5.43353	5.59811	5.5314	0.0827817	5.07421	5.72366	5.85473	0.417968	-0.0298567	-2.66371
CRO	2	R	17.3377	17.6564	17.567	0.164419	17.6411	17.3497	17.3415	0.170634	30.5437	32.1516	33.2569	1.36434	31.0421	32.7567	31.895	0.857313	2.88961	2.94274	2.92783	0.0274031	2.94018	2.89162	2.89024	0.028439	5.09062	5.3586	5.54282	0.22739	5.17368	5.45945	5.31584	0.142886	0.0143612	-2.40897
CRO	1	R	15.9493	15.9629	16.2866	0.190953	16.2135	16.3095	16.1994	0.0599333	29.862	28.3114	29.5186	0.814386	28.7346	28.9102	28.6716	0.123652	2.65821	2.66048	2.71443	0.0318255	2.70226	2.71826	2.6999	0.00998889	4.977	4.71857	4.91976	0.135731	4.7891	4.81836	4.77859	0.0206087	0.0764235	-2.08855
ETP	1	R	17.1032	16.9801	17.3906	0.210665	17.3006	17.088	17.2279	0.108047	32.6012	33.5886	33.1884	0.49669	30.9427	35.4345	33.3336	2.24744	2.85054	2.83001	2.89843	0.0351108	2.88343	2.848	2.87131	0.0180078	5.43353	5.59811	5.5314	0.0827817	5.15712	5.90574	5.5556	0.374573	-0.0184771	-2.67191
ETP	2	R	17.3377	17.6564	17.567	0.164419	17.6439	17.1391	17.4588	0.255325	30.5437	32.1516	33.2569	1.36434	29.8999	29.7573	31.2197	0.806314	2.88961	2.94274	2.92783	0.0274031	2.94064	2.85652	2.90979	0.0425542	5.09062	5.3586	5.54282	0.22739	4.98332	4.95955	5.20329	0.134386	0.281963	-2.1464
ETP	1	R	15.9493	15.9629	16.2866	0.190953	16.2834	15.8002	16.335	0.294969	29.862	28.3114	29.5186	0.814386	29.3838	28.625	29.4211	0.449258	2.65821	2.66048	2.71443	0.0318255	2.7139	2.63337	2.7225	0.0491614	4.977	4.71857	4.91976	0.135731	4.8973	4.77083	4.90352	0.0748763	0.0145625	-2.16729
MEM	1	R	17.1032	16.9801	17.3906	0.210665	17.3467	17.7631	17.2696	0.265481	32.6012	33.5886	33.1884	0.49669	32.3056	33.1881	33.8855	0.79177	2.85054	2.83001	2.89843	0.0351108	2.89111	2.96051	2.87826	0.0442468	5.43353	5.59811	5.5314	0.0827817	5.38426	5.53136	5.64758	0.131962	-5.43251e-05	-2.6111
MEM	1	R	15.9493	15.9629	16.2866	0.190953	16.2953	16.3426	16.2314	0.0558449	29.862	28.3114	29.5186	0.814386	28.8522	29.2627	28.9185	0.22035	2.65821	2.66048	2.71443	0.0318255	2.71588	2.72377	2.70523	0.00930748	4.977	4.71857	4.91976	0.135731	4.8087	4.87711	4.81975	0.036725	0.0365888	-2.12023
CRO	131	R	14.1773	14.5621	14.5108	0.208942	14.352	14.4777	15.2563	0.489886	25.3933	24.8863	25.1168	0.253864	25.2874	24.7386	23.8818	0.708367	2.36288	2.42701	2.41846	0.0348237	2.39199	2.41296	2.54272	0.0816477	4.23222	4.14771	4.18614	0.0423106	4.21456	4.1231	3.98031	0.118061	0.0827034	-1.65677
CRO	132	R	15.1018	14.8932	15.0896	0.117086	14.888	14.729	14.9419	0.110692	28.7351	29.8951	26.9858	1.46457	26.9045	26.379	26.1136	0.402504	2.51697	2.48219	2.51493	0.0195143	2.48134	2.45484	2.49032	0.0184486	4.78918	4.98252	4.49764	0.244095	4.48408	4.39651	4.35226	0.067084	0.345497	-1.93545
ETP	131	R	14.1773	14.5621	14.5108	0.208942	14.414	14.2099	14.3118	0.102037	25.3933	24.8863	25.1168	0.253864	24.9105	23.8494	24.4277	0.531271	2.36288	2.42701	2.41846	0.0348237	2.40233	2.36832	2.3853	0.0170062	4.23222	4.14771	4.18614	0.0423106	4.15175	3.9749	4.07128	0.0885451	0.122716	-1.68066
ETP	132	R	15.1018	14.8932	15.0896	0.117086	15.1105	14.9015	15.3887	0.24441	28.7351	29.8951	26.9858	1.46457	27.1395	26.8812	27.1085	0.14104	2.51697	2.48219	2.51493	0.0195143	2.51841	2.48358	2.56478	0.040735	4.78918	4.98252	4.49764	0.244095	4.52326	4.4802	4.51809	0.0235067	0.249261	-1.98493
MEM	131	R	14.1773	14.5621	14.5108	0.208942	14.1881	14.1419	14.2855	0.0733098	25.3933	24.8863	25.1168	0.253864	25.8587	24.9732	25.2642	0.451333	2.36288	2.42701	2.41846	0.0348237	2.36469	2.35698	2.38091	0.0122183	4.23222	4.14771	4.18614	0.0423106	4.30978	4.1622	4.21071	0.0752222	-0.0388689	-1.86003
MEM	132	R	15.1018	14.8932	15.0896	0.117086	15.0371	15.1198	15.4993	0.246466	28.7351	29.8951	26.9858	1.46457	27.3843	28.3538	27.7823	0.487352	2.51697	2.48219	2.51493	0.0195143	2.50619	2.51997	2.58322	0.0410777	4.78918	4.98252	4.49764	0.244095	4.56405	4.72564	4.63039	0.0812254	0.116419	-2.10356
