# Supplementary material for: Differential DNA accessibility to polymerase enables 30-minute phenotypic β-lactam antibiotic susceptibility testing of carbapenem-resistant Enterobacteriaceae
Source: PLoS Biol. 2020 Mar 19;18(3):e3000652. doi: 10.1371/journal.pbio.3000652 (PMC7081982; doi:10.1371/journal.pbio.3000652)
Supplement: S4 Table — Cqs and TTPs are provided. (XLSX) [file pbio.3000652.s004.xlsx]

## Sheet: Ec
ABX	Clinical Sample Code	S/R/I	Cqs (CT Control)			StDev (min)	Cqs (CT Treated)			StDev (min)	TTPs (CT Control)			StDev (min)	TTPs (CT Treated)			StDev (min)	TTP Diff (Direct)	Notes
			1	2	3		1	2	3		1	2	3		1	2	3
ETP	1	S	34.58	34.05	33.09	0.75527	36.05	37.15	35.68	0.764613	5.76	5.68	5.52	0.122202	6.01	6.19	5.95	0.1249	-0.396667
ETP	2	S	31.34	30.69	29.61	0.873861	27.08	30.48	28.85	1.70048	5.22	5.12	4.94	0.141892	4.51	5.08	4.81	0.285132	0.293333
ETP	3	S	30.9	31.83	31.2	0.474658	28.79	29.22	29.12	0.225019	5.15	5.3	5.2	0.0763763	4.8	4.87	4.85	0.0360555	0.376667
ETP	4	S	28.87	29.2	32.26	1.86925	26.44	NA	26.37	0.0494975	4.81	4.87	5.38	0.313209	4.41	NA	4.4	0.00707107	0.615
ETP	5	S	33.16	32.11	31.24	0.961405	29.47	30.74	29.66	0.685006	5.53	5.35	5.21	0.160416	4.91	5.12	4.94	0.113578	0.373333
ETP	6	S	33	32.76	31.54	0.782901	29.98	29.61	29.24	0.37	5.5	5.46	5.26	0.128582	5	4.93	4.87	0.0650641	0.473333
ETP	7	S	34.56	33.79	32.17	1.21993	28.29	28.25	28.79	0.300888	5.76	5.63	5.36	0.204042	4.72	4.71	4.8	0.0493288	0.84
ETP	8	S	40.17	40.68	31.34	5.25142	29.52	27.15	27.54	1.27079	6.69	6.78	5.22	0.875842	4.92	4.53	4.59	0.21	1.55
ETP	9	S	31.68	31.1	30.22	0.735119	28.75	28.43	28.11	0.32	5.28	5.18	5.04	0.120554	4.79	4.74	4.69	0.05	0.426667
ETP	10	S	35.02	33.58	33.97	0.744782	30.87	30.38	31.69	0.661891	5.84	5.6	5.66	0.1249	5.15	5.06	5.28	0.110604	0.536667
ETP	11	S	28.14	29.02	27.77	0.642106	26.28	28.57	29.84	1.80419	4.69	4.84	4.63	0.108167	4.38	4.76	4.97	0.299054	0.0166667
ETP	12	S	31.16	32.7	32.12	0.777775	30.92	30.73	32.02	0.696443	5.19	5.45	5.35	0.131149	5.15	5.12	5.34	0.119304	0.126667
ETP	13	S	32.24	31.43	31.52	0.443959	30.77	29.63	28.74	1.01756	5.37	5.24	5.25	0.0723418	5.13	4.94	4.79	0.170392	0.333333
ETP	14	S	29.42	28.69	28.45	0.505206	24.25	25.15	24.47	0.469184	4.9	4.78	4.74	0.0832666	4.04	4.19	4.08	0.0776745	0.703333
ETP	15	S	34.27	37.49	35.72	1.61265	33.41	32.16	36.58	2.27844	5.71	6.25	5.95	0.270555	5.57	5.36	6.1	0.381357	0.293333
ETP	16	S	32.25	34.3	33.07	1.03181	30.57	29.67	29.75	0.49813	5.38	5.72	5.51	0.171561	5.1	4.95	4.96	0.083865	0.533333
ETP	17	S	32.34	31.67	35.18	1.86345	30.26	30.78	30.75	0.291947	5.39	5.28	5.86	0.308058	5.04	5.13	5.13	0.0519615	0.41
AMP	18	R	35.4	40.62	36.54	2.74452	35.04	37.14	36.42	1.06715	5.9	6.77	6.09	0.45742	5.84	6.19	6.07	0.177858	0.22
AMP	19	R	29.58	29.7	29.46	0.12	29.28	29.16	29.58	0.216333	4.93	4.95	4.91	0.02	4.88	4.86	4.93	0.0360555	0.04
AMP	20	R	30.18	30.24	30.24	0.034641	29.34	30.66	31.08	0.907965	5.03	5.04	5.04	0.0057735	4.89	5.11	5.18	0.151327	-0.0233333
AMP	21	R	29.16	30.06	29.4	0.466047	31.14	29.52	29.94	0.840714	4.86	5.01	4.9	0.0776745	5.19	4.92	4.99	0.140119	-0.11
AMP	22	S	30.96	29.88	30.12	0.567098	27.9	27.36	27.6	0.270555	5.16	4.98	5.02	0.0945163	4.65	4.56	4.6	0.0450925	0.45
AMP	23	S	28.68	29.28	29.94	0.630238	27.66	27.66	27.42	0.138564	4.78	4.88	4.99	0.10504	4.61	4.61	4.57	0.023094	0.286667
AMP	24	S	27.18	30.72	32.82	2.85047	23.4	23.7	24.18	0.393446	4.53	5.12	5.47	0.475079	3.9	3.95	4.03	0.0655744	1.08
AMP	25	S	32.1	30.42	33.54	1.56154	23.7	25.02	25.56	0.95687	5.35	5.07	5.59	0.260256	3.95	4.17	4.26	0.159478	1.21
('NA' indicates 'No Amplification')
