# Supplementary material for: Differential DNA accessibility to polymerase enables 30-minute phenotypic β-lactam antibiotic susceptibility testing of carbapenem-resistant Enterobacteriaceae
Source: PLoS Biol. 2020 Mar 19;18(3):e3000652. doi: 10.1371/journal.pbio.3000652 (PMC7081982; doi:10.1371/journal.pbio.3000652)
Supplement: S5 Table — Technical triplicate values are provided for control and treated (0.50 μg/mL ETP) samples run using LAMP and PCR. Grey lines in Fig 2 represent standard deviation of the triplicate samples calculated using Graphpad Prism. (CSV) [file pbio.3000652.s005.csv]

LAMP								PCR
Relative Amplification Time (min)	control			(+) ETP (0.50 ug/mL)				PCR Cycle	control			(+) ETP (0.50 ug/mL)
0.17	123.09	92.67	108.46	99.9	95.4	88.58		1	0.00233683	0.00108515	0.00270784	-0.0023335	-0.0012451	-0.0000114
0.33	74.28	48.79	69.21	45.77	42.65	42.98		2	0.00277084	0.00025365	0.00130397	0.0014784	0.00113305	0.00087771
0.5	33.92	26.38	31.72	24.67	30.46	23.31		3	0.00316079	0.00127267	0.00088078	0.00256958	0.00184033	0.00037037
0.67	15.09	0.66	16.04	11.95	10.28	13.55		4	0.00386415	0.00090436	0.00080552	0.00165446	0.001867	0.00116679
0.83	-2.62	-7.58	-3.41	12.35	11.05	6.93		5	0.00451803	0.00137737	-0.0006959	0.0000792	0.0016727	0.00171984
1	-6.1	-6.19	-3.91	5.69	7.45	6.58		6	-0.0058094	0.00075335	0.00025985	0.00226225	0.00108628	0.00054702
1.17	-1.52	-2.24	-2.81	5.11	3.76	1		7	-0.0039514	-0.0001119	-0.000942	0.00039484	-0.0002145	-0.000177
1.33	-0.39	6.63	6.94	5.35	6.84	6.9		8	-0.0038836	-0.0011286	-0.0006321	-0.0009272	-0.0004203	0.00011566
1.5	5.31	7.9	7.32	0.96	5.36	-1.85		9	-0.0025784	-0.0011895	-0.0014498	-0.0001452	-0.001496	0.00015471
1.67	10.28	12.73	7.34	-0.74	-1.78	-0.4		10	-0.0034731	-0.0014434	-0.001105	-0.0013923	-0.001339	-0.0007526
1.83	3.88	8.45	3.8	-3.2	-4.04	-1.32		11	-0.0025644	-0.0018632	-0.001971	-0.0026401	-0.0020721	-0.0020712
2	1.7	8.99	7	-5.5	-5.55	-8.02		12	-0.0025826	-0.0016413	-0.001733	-0.0026569	-0.0021537	-0.0028011
2.17	0.12	0.44	-0.14	-7.63	-12.69	-10.65		13	-0.0006531	-0.0019371	-0.0019409	-0.0012895	-0.0027064	-0.0027861
2.33	-0.8	4.52	-1.72	-12.01	-14.76	-15.9		14	-0.0005541	-0.0012444	-0.0015464	-0.0010215	-0.0017264	-0.0017942
2.5	-4.49	0.85	-6.59	-14.71	-14.58	-9.63		15	0.00510134	0.0013415	0.0014666	0.00134028	0.00176464	0.00134091
2.67	-7.5	-2.68	-5.94	-16.52	-23	-18.68		16	0.01249515	0.00883981	0.00751589	0.00739895	0.00959644	0.00741812
2.83	-11.5	-4.38	-9.31	-16.98	-19.81	-11.25		17	0.02981557	0.02464274	0.02063991	0.02332219	0.02626722	0.02197511
3	-14.77	-8.3	-12.85	-13.41	-10.34	10.98		18	0.06604864	0.05951378	0.04986426	0.05625375	0.06519412	0.0556694
3.17	-18.62	-8.86	-16.55	17.15	18.57	72		19	0.1413041	0.1329715	0.1138363	0.1246106	0.1459661	0.1260961
3.33	-17.21	-11.22	-17.89	79.33	88.06	198.43		20	0.2889854	0.2810795	0.2407015	0.2658202	0.3050101	0.2699334
3.5	-5.95	-13.85	-20.9	252.95	270.72	536.77		21	0.5545687	0.5497658	0.4799767	0.5219692	0.5930992	0.5332105
3.67	20.5	-13.09	-6.32	670.22	682.29	1246.44		22	0.9767225	0.973327	0.8791624	0.9311382	1.03103	0.9497872
3.83	70.92	-7.92	20.62	1365.67	1329.13	2252.68		23	1.535314	1.522931	1.439296	1.46707	1.571976	1.487248
4	198.96	15.03	82.25	2678.26	2524.82	3759.3		24	2.053957	2.011389	2.037651	1.962974	2.018301	1.957787
4.17	390.77	56.58	195.08	4058.72	3801.49	5226.85		25	2.51498	2.452253	2.528986	2.408128	2.442846	2.387394
4.33	678.06	132.89	404.24	5487.18	5155.09	6608.93		26	2.942804	2.859451	2.987307	2.816693	2.83993	2.788538
4.5	1070.92	260.78	724.14	6869.45	6521.2	7875.08		27	3.33192	3.233283	3.402345	3.191298	3.199924	3.156561
4.67	1611.15	473.88	1181.4	8160.85	7851.13	9025.56		28	3.672383	3.564915	3.768576	3.522905	3.521561	3.481606
4.83	2241.92	837.23	1922.66	9326.44	9091.57	10055.88		29	3.96859	3.854766	4.084471	3.814054	3.806665	3.768741
5	2992.31	1366.53	2765.35	10368.99	10218.31	10975.48		30	4.230747	4.110135	4.363198	4.068607	4.058454	4.024399
5.17	3847.96	2127.97	3756.84	11272.45	11202.67	11776.39		31	4.460166	4.338936	4.606657	4.297376	4.27937	4.243384
5.33	4786.97	2998.07	4829.5	12053.64	12067.06	12480.25		32	4.661552	4.537754	4.818671	4.493481	4.475793	4.444073
5.5	5779.88	4009.86	5931.63	12709.75	12818.18	13108.2		33	4.841717	4.715121	5.004357	4.667453	4.642749	4.614142
5.67	6772.11	5123	6976.04	13261.73	13463.79	13672.68		34	4.995563	4.869597	5.166386	4.822923	4.79194	4.762269
5.83	7727.36	6287.7	7945.82	13706.16	14010.72	14181.3		35	5.132901	5.00257	5.304437	4.950906	4.917701	4.888038
6	8616.51	7446.18	8818.01	14108.49	14474.17	14635.02
6.17	9396.98	8499.76	9560.27	14429.4	14853.1	15002.51
6.33	10107.56	9453.4	10216.43	14740.29	15180.01	15302.85
6.5	10732.44	10285.33	10777.42	14995.74	15468.19	15552.93
6.67	11322.31	11047.26	11306.55	15241.39	15749.87	15783.39
6.83	11818.49	11677.53	11740.55	15437.22	15989.72	15997.72
7	12257.75	12216.85	12111.47	15618.39	16202.88	16171.99
7.17	12634.2	12673.36	12421.62	15781.58	16374.16	16338.36
7.33	12975.28	13095.77	12718.82	15930.02	16542.6	16464
7.5	13277.75	13480.38	13007.97	16068.8	16705.12	16592.35
7.67	13535.36	13835.7	13284.58	16202.09	16866.89	16701.49
7.83	13756.69	14160.11	13534.54	16334.59	17006.07	16817.34
8	13948.39	14450.02	13759.24	16450.73	17129.3	16928.09
8.17	14119.35	14692.65	13969.02	16550.3	17241.01	17025.64
8.33	14274.64	14899.84	14185.23	16644.97	17359.31	17116.57
8.5	14415.27	15079.05	14391	16733.69	17472.15	17200.99
8.67	14548.46	15241.55	14602.78	16826.3	17578.64	17286.61
8.83	14668.11	15384.34	14807.02	16904.98	17662.64	17378.31
9	14773.09	15511.59	15004.4	16979.52	17748.28	17448.62
9.17	14871.49	15634.04	15175.98	17062.86	17820.38	17514.46
9.33	14961.41	15749.16	15338.38	17123.67	17904.47	17566.13
9.5	15051.65	15856.8	15496.39	17190.73	17980.63	17632.17
9.67	15122.7	15949.61	15648.23	17227.92	18045.78	17678.9
9.83	15191.83	16036.74	15762.1	17277.4	18092.09	17722.62
10	15256.07	16118.08	15856	17312.54	18138.35	17758.68
10.17	15325.41	16200.61	15928.33	17358.72	18194.05	17810.11
10.33	15383.98	16276.9	16000.34	17400.98	18257.77	17858.94
10.5	15435.38	16355.18	16065.31	17445.82	18308.41	17904.89
10.67	15481.89	16425.87	16125.87	17498.75	18353.64	17937.79
10.83	15531.21	16496.94	16183.14	17557.09	18394.27	17971.71
11	15577.33	16559.8	16239.17	17587.29	18435.59	17998.14
11.17	15623.62	16622.12	16292.58	17601.98	18477.46	18049.22
11.33	15660.98	16677.36	16337.31	17606.91	18506.96	18084.32
11.5	15698.09	16726.13	16377.29	17631.92	18533.72	18109.27
11.67	15725.06	16768.42	16408.9	17651.76	18550.54	18107.59
11.83	15753.26	16809.75	16445.1	17672.49	18573.86	18116.84
12	15789.33	16845.91	16477.8	17699.55	18583.68	18132.85
